# Supplementary material for: Structure and dynamics of the drug-bound bacterial transporter EmrE in lipid bilayers
Source: Nat Commun. 2021 Jan 8;12:172. doi: 10.1038/s41467-020-20468-7 (PMC7794478; doi:10.1038/s41467-020-20468-7)
Supplement: Supplementary file 2 — Supplementary data 1–4 [file 41467_2020_20468_MOESM2_ESM.xlsx]

## Sheet: Dataset 1 - CS
Supplementary Dataset 1. HN, 15N and 13C Chemical shifts (ppm) of DMPC-bound S64V EmrE with F4-TPP+.
The 1H and 13C chemical shifts are reported on the DSS scale whereas the 15N chemical shifts are reported on the liquid ammonia scale.
Residue		CA	CB	C	CD	CD1	CE	CE1	CG	CG1	CG2	HN	He1	N	Ne1
P3	A	64.2	-	177.7	-	-	-	-	-	-	-	-	-	-	-
	B	64.2	-	177.8	-	-	-	-	-	-	-	-	-	-	-
Y4	A	62.1	36.5	178.1	-	-	-	-	-	-	-	7.9	-	115.7	-
	B	62.3	-	178.2	-	-	-	-	-	-	-	7.9	-	115.6	-
I5	A	64.4	36.7	178	-	-	-	-	-	-	-	7.7	-	120	-
	B	64.5	36.6	178	-	-	-	-	-	-	-	7.4	-	120.8	-
Y6	A	60.4	37.9	178	-	-	-	117.6	-	-	-	6.2	-	116.8	-
	B	60.3	-	178.2	-	-	-	-	-	-	-	6.2	-	116.9	-
L7	A	57.2	-	177.9	-	-	-	-	-	-	-	-	-	-	-
	B	57.6	-	177.9	-	-	-	-	-	-	-	-	-	-	-
G8	A	47.5	-	174.9	-	-	-	-	-	-	-	8.2	-	104.2	-
	B	47.4	-	174.7	-	-	-	-	-	-	-	8.5	-	103.4	-
G9	A	47.9	-	173.3	-	-	-	-	-	-	-	7.9	-	106.6	-
	B	47.3	-	173.4	-	-	-	-	-	-	-	8.1	-	107.6	-
A10	A	55.4	17.4	180.1	-	-	-	-	-	-	-	8.2	-	125.4	-
	B	55.2	17.9	180.3	-	-	-	-	-	-	-	8	-	124.8	-
I11	A	64.4	36.7	177.3	17.1	-	12.6	-	28.7	-	-	7.3	-	119.1	-
	B	-	-	-	-	-	-	-	-	-	-	-	-	-	-
L12	A	57.4	41.5	177.7	-	-	-	-	-	-	-	7.5	-	117.4	-
	B	-	-	-	-	-	-	-	-	-	-	-	-	-	-
A13	A	55.3	18.8	179.3	-	-	-	-	-	-	-	8.2	-	117.5	-
	B	55.6	-	179.2	-	-	-	-	-	-	-	-	-	-	-
E14	A	61.1	30.3	177.6	179.5	-	-	-	35.9	-	-	7.5	-	118	-
	B	59.3	28.5	177.9	-	-	-	-	33.9	-	-	7.4	-	118.5	-
V15	A	65.4	-	180.8	-	-	-	-	-	-	-	8.5	-	114.3	-
	B	-	-	-	-	-	-	-	-	-	-	-	-	-	-
I16	A	65.6	36.7	177.9	-	-	-	-	-	28.7	17.5	7.9	-	122.1	-
	B	64.7	-	178.2	-	-	-	-	-	-	-	-	-	-	-
G17	A	48.2	-	175.4	-	-	-	-	-	-	-	8.3	-	111.2	-
	B	47.4	-	174	-	-	-	-	-	-	-	8.4	-	108.7	-
T18	A	65.8	67.6	176.3	-	-	-	-	23.3	-	-	10.4	-	123.5	-
	B	66.8	68	178	-	-	-	-	23.1	-	-	9	-	122.8	-
T19	A	67.5	-	177	-	-	-	-	20.7	-	-	7.5	-	120.8	-
	B	-	-	-	-	-	-	-	-	-	-	-	-	-	-
L20	A	58.1	-	178.6	-	-	-	-	-	-	-	8.4	-	121.7	-
	B	58.1	-	179	-	-	-	-	-	-	-	-	-	-	-
M21	A	58.5	31.1	181.8	-	-	-	-	32.9	-	-	8.5	-	121.1	-
	B	59.2	31.2	181.1	-	-	-	-	-	-	-	8.1	-	120.6	-
K22	A	59.5	31	178.7	-	-	-	-	-	-	-	7.3	-	124.9	-
	B	58.7	-	-	-	-	-	-	-	-	-	7.3	-	122.7	-
F23	A	59.8	-	176.3	-	-	-	-	-	-	-	-	-	-	-
	B	-	-	-	-	-	-	-	-	-	-	-	-	-	-
S24	A	60.4	63.9	173.3	-	-	-	-	-	-	-	7.7	-	113	-
	B	-	-	-	-	-	-	-	-	-	-	-	-	-	-
E25	A	55.9	26.5	177.9	-	-	-	-	35.6	-	-	7.4	-	120.3	-
	B	55.9	-	178.1	-	-	-	-	-	-	-	-	-	-	-
G26	A	46.2	-	175	-	-	-	-	-	-	-	9.1	-	111.8	-
	B	46.8	-	174.5	-	-	-	-	-	-	-	9.2	-	113.1	-
F27	A	60.2	-	173.7	-	-	-	-	-	-	-	7.7	-	112.8	-
	B	-	-	173.6	-	-	-	-	-	-	-	-	-	-	-
T28	A	61.7	70.3	174.9	-	-	-	-	21	-	-	7.3	-	100.9	-
	B	61.8	-	-	-	-	-	-	-	-	-	7.2	-	101	-
R29	A	53.9	31.2	177.9	42.8	-	-	-	26.5	-	-	7.2	-	118.7	-
	B	54.1	-	177.8	-	-	-	-	-	-	-	-	-	-	-
L30	A	59.7	41.7	177	-	-	-	-	26.3	24.9	22.8	8.9	-	130.4	-
	B	59.7	-	177.1	-	-	-	-	-	-	-	8.8	-	130.3	-
W31	A	61.6	-	177.2	-	-	-	-	-	-	-	9.1	-	118.5	-
	B	61.4	-	177.2	-	-	-	-	-	-	-	9.1	-	118.4	-
P32	A	-	-	178.8	-	-	-	-	-	-	-	-	-	-	-
	B	65.4	-	179.7	-	-	-	-	-	-	-	-	-	-	-
S33	A	64	62.4	174.9	-	-	-	-	-	-	-	6.9	-	113.6	-
	B	63.8	62	175	-	-	-	-	-	-	-	6.9	-	115.3	-
V34	A	66.7	31.5	178.1	-	-	-	-	-	22.7	21.3	8.1	-	121.4	-
	B	66.6	-	178.3	-	-	-	-	-	-	-	8.1	-	121.3	-
G35	A	48.1	-	174.6	-	-	-	-	-	-	-	8.4	-	103.9	-
	B	48	-	174.5	-	-	-	-	-	-	-	8.4	-	104	-
T36	A	68.7	-	174.9	-	-	-	-	-	-	-	7.9	-	120.5	-
	B	68.6	-	174.9	-	-	-	-	-	-	-	7.9	-	120.4	-
I37	A	65.5	38	178.1	-	-	-	-	-	-	-	7.3	-	118.5	-
	B	65.7	-	178.1	-	-	-	-	-	-	-	7.4	-	118.5	-
I38	A	65.8	37.7	177.9	-	-	-	-	-	-	-	8	-	118.7	-
	B	65.7	-	177.9	-	-	-	-	-	-	-	8	-	118.7	-
C39	A	65.3	26.3	177.2	-	-	-	-	-	-	-	7.8	-	116.1	-
	B	65.4	26.3	177.3	-	-	-	-	-	-	-	7.8	-	116.1	-
Y40	A	57.7	-	178.5	-	-	-	-	-	-	-	8.6	-	119.2	-
	B	57.8	-	177.4	-	-	-	-	-	-	-	8.5	-	119.2	-
A42	A	55.3	-	178.4	-	-	-	-	-	-	-	-	-	-	-
	B	55.3	-	178.3	-	-	-	-	-	-	-	-	-	-	-
S43	A	62.8	-	177	-	-	-	-	-	-	-	8.2	-	112.2	-
	B	62.3	63.3	177.5	-	-	-	-	-	-	-	8	-	110.6	-
W45	A	-	-	-	-	-	-	-	-	-	-	-	-	-	-
	B	62.9	-	178.5	-	-	-	-	-	-	-	-	-	-	-
L46	A	-	-	-	-	-	-	-	-	-	-	-	-	-	-
	B	58.1	40.7	180.1	-	-	-	-	-	-	-	8.6	-	119.7	-
L47	A	-	-	-	-	-	-	-	-	-	-	-	-	-	-
	B	57.4	39.8	-	-	-	-	-	26.6	-	-	9	-	124.1	-
A48	A	55.4	-	180.3	-	-	-	-	-	-	-	-	-	-	-
	B	55.6	-	180.3	-	-	-	-	-	-	-	-	-	-	-
Q49	A	56	26.5	177.5	-	-	-	-	31.5	-	-	6.9	-	113.4	-
	B	56	26	177.4	-	-	-	-	-	-	-	6.8	-	113.6	-
L51	A	55.9	-	176.2	-	-	-	-	-	-	-	-	-	-	-
	B	55.2	-	175.8	-	-	-	-	-	-	-	-	-	-	-
A52	A	53.1	17.4	177.8	-	-	-	-	-	-	-	6.7	-	118.3	-
	B	53.1	17.4	177.6	-	-	-	-	-	-	-	7	-	120	-
Y53	A	57.9	42.3	174.8	-	-	-	118.3	129.6	-	-	7.2	-	112.4	-
	B	58	42.7	174.6	-	132.7	-	-	-	-	-	7.2	-	112.4	-
P55	A	62.6	-	177.8	-	-	-	-	-	-	-	-	-	-	-
	B	-	-	-	-	-	-	-	-	-	-	-	-	-	-
T56	A	66.2	68.3	175.9	-	-	-	-	21.8	-	-	8.2	-	119.1	-
	B	-	-	176.1	-	-	-	-	-	-	-	-	-	-	-
G57	A	46.9	-	176	-	-	-	-	-	-	-	8.7	-	106.8	-
	B	47.2	-	175.1	-	-	-	-	-	-	-	9.9	-	106.8	-
I58	A	64.3	36.8	177.2	17.4	-	-	-	28.9	-	-	6.6	-	119.8	-
	B	64.9	-	176.7	-	-	-	-	-	-	-	6.2	-	117	-
A59	A	55.5	-	178	-	-	-	-	-	-	-	7.2	-	120.1	-
	B	55.6	17.1	178	-	-	-	-	-	-	-	7.6	-	121.3	-
Y60	A	60.8	37.3	177.6	-	-	-	-	131.7	-	-	8.6	-	117.2	-
	B	-	-	-	-	-	-	-	-	-	-	-	-	-	-
A61	A	55.5	-	179.1	-	-	-	-	-	-	-	7.7	-	117.8	-
	B	55	-	179.1	-	-	-	-	-	-	-	-	-	-	-
I62	A	65.5	38.2	176.6	-	-	-	-	-	22.6	17.2	7.7	-	114.7	-
	B	66.4	37.7	176.9	13.3	-	-	-	-	29.5	16.9	8.2	-	115.3	-
W63	A	59.9	28	180.5	-	-	-	-	113.2	-	-	8.5	11.5	121.6	132.3
	B	60	-	179.7	-	-	-	-	-	-	-	-	9.9	-	129.9
V64	A	-	-	177.6	-	-	-	-	-	-	-	-	-	-	-
	B	64.1	30.2	180.4	-	-	-	-	-	19.7	18.6	8.4	-	110.7	-
G65	A	47.8	-	173.6	-	-	-	-	-	-	-	7.7	-	103.5	-
	B	46.9	-	173.3	-	-	-	-	-	-	-	8	-	107.9	-
V66	A	65.7	-	178.1	-	-	-	-	-	-	-	-	-	-	-
	B	67.1	-	178.1	-	-	-	-	-	-	-	-	-	-	-
G67	A	47.1	-	176	-	-	-	-	-	-	-	9	-	110.1	-
	B	47.4	-	174.6	-	-	-	-	-	-	-	9.1	-	106.5	-
I68	A	65.6	37.9	179.1	-	-	-	-	-	-	-	8.2	-	118.1	-
	B	60.3	-	177.8	-	-	-	-	-	-	-	6.5	-	117.6	-
V69	A	-	-	-	-	-	-	-	-	-	-	-	-	-	-
	B	67.9	31.2	177.1	-	-	-	-	-	21.8	-	8.6	-	117	-
L70	A	58.3	-	179.4	-	-	-	-	-	-	-	-	-	-	-
	B	57.8	40.7	178.6	-	-	-	-	26.6	-	-	8.3	-	121.8	-
I71	A	61.2	-	179.9	-	-	-	-	-	-	-	9.2	-	118.8	-
	B	64.5	36.7	178.2	-	-	-	-	-	-	-	8.4	-	119.1	-
S72	A	63.3	62.2	177.2	-	-	-	-	-	-	-	7.3	-	121.7	-
	B	-	-	-	-	-	-	-	-	-	-	-	-	-	-
L73	A	58.2	42.1	178.7	-	-	-	-	-	-	-	8.5	-	122.5	-
	B	-	-	-	-	-	-	-	-	-	-	-	-	-	-
L74	A	58.3	41.8	179	-	-	-	-	-	-	-	8.7	-	118.4	-
	B	58.3	-	179.4	-	-	-	-	-	-	-	-	-	-	-
S75	A	62.3	62.9	177.3	-	-	-	-	-	-	-	8	-	114.3	-
	B	62.1	-	177.4	-	-	-	-	-	-	-	8.4	-	116.7	-
W76	A	58.6	28.3	177.8	-	-	-	-	-	-	-	7.6	-	125.6	-
	B	58.6	28.5	177.7	-	-	-	-	-	-	-	7.7	-	124.4	-
G77	A	47.7	-	173	-	-	-	-	-	-	-	7.9	-	103	-
	B	46.8	-	173.6	-	-	-	-	-	-	-	8.6	-	105.2	-
F78	A	60.8	-	176.8	-	-	-	-	-	-	-	8.1	-	112.2	-
	B	58.2	-	175.7	-	-	-	-	-	-	-	7.7	-	109.8	-
F79	A	55.6	-	176.5	-	-	-	-	-	-	-	6.5	-	110.8	-
	B	56.4	38.4	177	-	-	-	-	-	-	-	7.1	-	115.3	-
G80	A	46.4	-	174.6	-	-	-	-	-	-	-	7.4	-	109.3	-
	B	46.4	-	174.8	-	-	-	-	-	-	-	8.5	-	109.2	-
Q81	A	56.4	-	174.6	-	-	-	-	-	-	-	7.2	-	118.5	-
	B	-	-	-	-	-	-	-	-	-	-	-	-	-	-
R82	A	55	31.3	175.5	43.6	-	-	-	27.7	-	-	8	-	126.3	-
	B	-	-	-	-	-	-	-	-	-	-	-	-	-	-
L83	A	53	-	174.5	-	-	-	-	-	-	-	-	-	-	-
	B	54.1	-	174	-	-	-	-	-	-	-	8.3	-	124	-
D84	A	50.7	-	175.2	-	-	-	-	-	-	-	6.9	-	117.3	-
	B	50.8	42.5	174.9	-	-	-	-	-	-	-	6.9	-	119.5	-
L85	A	59.4	-	175.6	-	-	-	-	-	-	-	8.5	-	118.5	-
	B	59.3	38.6	176.2	-	-	-	-	-	-	-	8.9	-	118.1	-
P86	A	66.5	-	177.6	-	-	-	-	-	-	-	-	-	-	-
	B	66.5	-	177.3	-	-	-	-	-	-	-	-	-	-	-
A87	A	55.7	17.6	179.1	-	-	-	-	-	-	-	7.3	-	117.1	-
	B	55.7	17.6	179.2	-	-	-	-	-	-	-	7.4	-	117.2	-
I88	A	64.5	37.5	178.2	-	-	-	-	-	-	-	7.6	-	117.2	-
	B	64.4	37.1	178.2	-	-	-	-	28.8	-	17	7.6	-	117.2	-
I89	A	64.6	-	178.4	-	-	-	-	-	-	-	-	-	-	-
	B	64.7	-	178.4	-	-	-	-	-	-	-	-	-	-	-
G90	A	47.6	-	176	-	-	-	-	-	-	-	8.5	-	107.4	-
	B	47.8	-	175.6	-	-	-	-	-	-	-	8.7	-	107.1	-
M91	A	60.3	32.7	178.1	-	-	-	-	-	-	-	8.6	-	120.5	-
	B	60.1	33	178.2	-	-	-	-	-	-	-	8.3	-	119.3	-
M92	A	60	32.9	178.3	-	-	-	-	-	-	-	8.3	-	119.5	-
	B	59.6	32.6	177.6	-	-	-	-	-	-	-	8.1	-	118.7	-
C95	A	-	-	-	-	-	-	-	-	-	-	-	-	-	-
	B	-	25.8	-	-	-	-	-	-	-	-	-	-	-	-
A96	A	55.1	-	178.7	-	-	-	-	-	-	-	-	-	-	-
	B	55.1	-	178.6	-	-	-	-	-	-	-	-	-	-	-
G97	A	48.5	-	175	-	-	-	-	-	-	-	8.3	-	104.7	-
	B	48.7	-	174.9	-	-	-	-	-	-	-	8.2	-	104.9	-
N102	A	56.2	-	176.5	-	-	-	-	-	-	-	-	-	-	-
	B	56.5	39	176.4	-	-	-	-	-	-	-	-	-	114.8	-
L103	A	54.7	42.6	177	-	-	-	-	27.1	26.2	-	8.1	-	113.3	-
	B	56.2	42.8	178.2	-	-	-	-	27	-	-	-	-	114.8	-
L104	A	54.3	43.7	176.3	-	-	-	-	26.8	-	-	7.3	-	114.5	-
	B	54.7	44.7	177	-	-	-	-	-	-	-	7.6	-	113.6	-
S105	A	57	63.6	175.4	-	-	-	-	-	-	-	6.7	-	110.8	-
	B	58.4	64.1	176.6	-	-	-	-	-	-	-	7.5	-	111.9	-
R106	A	55.8	-	-	-	-	-	-	-	-	-	9.4	-	127.5	-
	B	54.4	30	176.9	-	-	-	-	26.9	-	-	9.9	-	129.4	-

## Sheet: Dataset 2 - HF dock
Supplementary Dataset 2. Distance constraints used in HADDOCK calculations and the resulting structure-based HF pair assignment.
	rHF is the best-fit experimental REDOR distance, while LL and UP are the uncertainties for the lower and upper limits, respectively.
Residue	Atom	rHF (Å)	LL (Å)	UP (Å)	Assigned 19F Atoms
G8A	HN	11.5	3.2	40	F3	F13	F18	F8
G9A	HN	12	3.6	40	F3	F13	F18	F8
A10A	HN	10.1	2.1	40	F3	F13	F18	F8
A13A	HN	8.3	3	3	F18	F8
E14A	HN	7.9	3	2	F18	F8
V15A	HN	7.6	0.8	1.2	F8
G17A	HN	7.5	0.7	1.2	F8	F18
T18A	HN	7.5	0.7	1.3	F8
K22A	HN	10.8	2.6	40	F3	F13	F18	F8
S24A	HN	12	3.5	40	F3	F13	F18	F8
G26A	HN	10.9	2.7	40	F3	F13	F18	F8
F27A	HN	12	3.5	40	F3	F13	F18	F8
L30A	HN	12	3.6	40	F3	F13	F18	F8
W31A	HN	12	3.6	40	F3	F13	F18	F8
S33A	HN	10.6	2.5	40	F3	F13	F18	F8
G35A	HN	12	3.7	40	F3	F13	F18	F8
S43A	HN	5.6	2	0.7	F18
Q49A	HN	10.6	2.5	40	F3	F13	F18	F8
A52A	HN	8.4	1	40	F3	F13	F18	F8
Y53A	HN	12	2	40	F3	F13	F18	F8
I58A	HN	9.2	1.5	40	F3	F13	F18	F8
A59A	HN	8.4	1	2	F13
Y60A	HN	6.1	3	0.5	F13
Y60B	HN	6.1	3	0.5	F3
I62A	HN	8	0.8	2.1	F13
W63A	HN	7.9	4	1	F13
G65A	HN	7.2	0.7	0.9	F13
G67A	HN	7.2	0.7	0.9	F13	F8
I68A	HN	8.3	3	2	F8	F13
I71A	HN	9.5	1.7	1.5	F8
S72A	HN	9.8	1.9	40	F3	F13	F18	F8
S75A	HN	9.5	1.7	40	F3	F13	F18	F8
W76A	HN	12	3.4	40	F3	F13	F18	F8
G80A	HN	12	3.3	40	F3	F13	F18	F8
R82A	HN	12	3.5	40	F3	F13	F18	F8
D84A	HN	12	3.4	40	F3	F13	F18	F8
G90A	HN	12	3	40	F3	F13	F18	F8
G97A	HN	12	3.3	40	F3	F13	F18	F8
L103A	HN	12	3.4	40	F3	F13	F18	F8
L104A	HN	12	2.9	40	F3	F13	F18	F8
S105A	HN	10.3	2.2	40	-
R106A	HN	12	3.3	40	-
G8B	HN	10.2	2.1	40	F3	F13	F18	F8
G9B	HN	9.9	1.9	40	F3	F13	F18	F8
A10B	HN	12	3.3	40	F3	F13	F18	F8
E14B	HN	8.1	3	2	F3	F13
T18B	HN	8.8	1.1	40	F3	F13	F18	F8
K22B	HN	9.3	1.5	40	F3	F13	F18	F8
G26B	HN	10.1	2.1	40	F3	F13	F18	F8
L30B	HN	12	3.6	40	F3	F13	F18	F8
W31B	HN	12	3.6	40	F3	F13	F18	F8
S33B	HN	9.4	1.5	40	F3	F13	F18	F8
G35B	HN	12	3.7	40	F3	F13	F18	F8
S43B	HN	8.1	0.8	1.8	F18
L47B	HN	7.8	0.8	1.5	F3
Q49B	HN	10.6	2.5	40	F3	F13	F18	F8
A52B	HN	12	3.5	40	F3	F13	F18	F8
Y53B	HN	12	3.3	40	F3	F13	F18	F8
I62B	HN	8.4	1	40	F3	F13	F18	F8
V64B	HN	6.8	0.6	0.8	F13	F3
G67B	HN	6.7	0.6	0.6	F13
I68B	HN	7.3	0.6	1	F13
W76B	HN	12	3.3	40	F3	F13	F18	F8
G77B	HN	10.9	2.7	40	F3	F13	F18	F8
G80B	HN	9.6	1.6	40	F3	F13	F18	F8
D84B	HN	10.9	2.7	40	F3	F13	F18	F8
L85B	HN	10.9	2.7	40	F3	F13	F18	F8
G97B	HN	12	3.3	40	F3	F13	F18	F8
L104B	HN	9.6	1.7	40	F3	F13	F18	F8
S105B	HN	8.9	1.1	40	-
W63A	HE1	5.8	2	0.6	F13
W63B	HE1	6.3	3	0.4	F13

## Sheet: Dataset 3 - HF gromacs
Supplemental Dataset 3. Distance constraints used in GROMACS simulations of F4-TPP+ bound EmrE structure.
		Distances r0 and r1 define the lower and upper limits between which no energy penalty is applied.
Constraint Atoms			Constr. Range		Constraint Atoms			Constr. Range
Res.	Atom	Fluorine	r0 (Å)	r1 (Å)	Res.	Atom	Fluorine	r0 (Å)	r1 (Å)
G8A	HN	F3	8.3	40	G8B	HN	F3	8.1	40
G8A	HN	F13	8.3	40	G8B	HN	F13	8.1	40
G8A	HN	F18	8.3	40	G8B	HN	F18	8.1	40
G8A	HN	F8	8.3	40	G8B	HN	F8	8.1	40
G9A	HN	F3	8.4	40	G9B	HN	F3	8	40
G9A	HN	F13	8.4	40	G9B	HN	F13	8	40
G9A	HN	F18	8.4	40	G9B	HN	F18	8	40
G9A	HN	F8	8.4	40	G9B	HN	F8	8	40
A10A	HN	F3	8	40	A10B	HN	F3	8.7	40
A10A	HN	F13	8	40	A10B	HN	F13	8.7	40
A10A	HN	F18	8	40	A10B	HN	F18	8.7	40
A10A	HN	F8	8	40	A10B	HN	F8	8.7	40
A13A	HN	F18	5.3	13.3	E14B	HN	F3	5.1	12.1
A13A	HN	F8	5.3	13.3	E14B	HN	F13	5.1	12.1
E14A	HN	F18	4.9	11.9	T18B	HN	F3	7.7	40
E14A	HN	F8	4.9	11.9	T18B	HN	F13	7.7	40
V15A	HN	F8	6.8	8.8	T18B	HN	F18	7.7	40
G17A	HN	F8	6.8	10.7	T18B	HN	F8	7.7	40
G17A	HN	F18	6.8	10.7	K22B	HN	F3	7.8	40
T18A	HN	F8	6.8	8.8	K22B	HN	F13	7.8	40
K22A	HN	F3	8.2	40	K22B	HN	F18	7.8	40
K22A	HN	F13	8.2	40	K22B	HN	F8	7.8	40
K22A	HN	F18	8.2	40	G26B	HN	F3	8	40
K22A	HN	F8	8.2	40	G26B	HN	F13	8	40
S24A	HN	F3	8.5	40	G26B	HN	F18	8	40
S24A	HN	F13	8.5	40	G26B	HN	F8	8	40
S24A	HN	F18	8.5	40	L30B	HN	F3	8.4	40
S24A	HN	F8	8.5	40	L30B	HN	F13	8.4	40
G26A	HN	F3	8.2	40	L30B	HN	F18	8.4	40
G26A	HN	F13	8.2	40	L30B	HN	F8	8.4	40
G26A	HN	F18	8.2	40	W31B	HN	F3	8.4	40
G26A	HN	F8	8.2	40	W31B	HN	F13	8.4	40
F27A	HN	F3	8.5	40	W31B	HN	F18	8.4	40
F27A	HN	F13	8.5	40	W31B	HN	F8	8.4	40
F27A	HN	F18	8.5	40	S33B	HN	F3	7.9	40
F27A	HN	F8	8.5	40	S33B	HN	F13	7.9	40
L30A	HN	F3	8.4	40	S33B	HN	F18	7.9	40
L30A	HN	F13	8.4	40	S33B	HN	F8	7.9	40
L30A	HN	F18	8.4	40	G35B	HN	F3	8.3	40
L30A	HN	F8	8.4	40	G35B	HN	F13	8.3	40
W31A	HN	F3	8.4	40	G35B	HN	F18	8.3	40
W31A	HN	F13	8.4	40	G35B	HN	F8	8.3	40
W31A	HN	F18	8.4	40	S43B	HN	F18	7.3	9.9
W31A	HN	F8	8.4	40	L47B	HN	F3	7	9.3
S33A	HN	F3	8.1	40	Q49B	HN	F3	8.1	40
S33A	HN	F13	8.1	40	Q49B	HN	F13	8.1	40
S33A	HN	F18	8.1	40	Q49B	HN	F18	8.1	40
S33A	HN	F8	8.1	40	Q49B	HN	F8	8.1	40
G35A	HN	F3	8.3	40	A52B	HN	F3	8.5	40
G35A	HN	F13	8.3	40	A52B	HN	F13	8.5	40
G35A	HN	F18	8.3	40	A52B	HN	F18	8.5	40
G35A	HN	F8	8.3	40	A52B	HN	F8	8.5	40
S43A	HN	F18	3.6	6.3	Y53B	HN	F3	8.7	40
Q49A	HN	F3	8.1	40	Y53B	HN	F13	8.7	40
Q49A	HN	F13	8.1	40	Y53B	HN	F18	8.7	40
Q49A	HN	F18	8.1	40	Y53B	HN	F8	8.7	40
Q49A	HN	F8	8.1	40	Y60B	HN	F3	3.1	6.6
A52A	HN	F3	7.4	40	I62B	HN	F3	7.4	40
A52A	HN	F13	7.4	40	I62B	HN	F13	7.4	40
A52A	HN	F18	7.4	40	I62B	HN	F18	7.4	40
A52A	HN	F8	7.4	40	I62B	HN	F8	7.4	40
Y53A	HN	F3	10	40	V64B	HN	F13	6.2	9.6
Y53A	HN	F13	10	40	V64B	HN	F3	6.2	9.6
Y53A	HN	F18	10	40	G67B	HN	F13	6.1	7.3
Y53A	HN	F8	10	40	I68B	HN	F13	6.7	8.3
I58A	HN	F3	7.7	40	W76B	HN	F3	8.7	40
I58A	HN	F13	7.7	40	W76B	HN	F13	8.7	40
I58A	HN	F18	7.7	40	W76B	HN	F18	8.7	40
I58A	HN	F8	7.7	40	W76B	HN	F8	8.7	40
A59A	HN	F13	7.4	10.4	G77B	HN	F3	8.2	40
Y60A	HN	F13	3.1	6.6	G77B	HN	F13	8.2	40
I62A	HN	F13	7.2	10.1	G77B	HN	F18	8.2	40
W63A	HN	F13	3.9	8.9	G77B	HN	F8	8.2	40
G65A	HN	F13	6.5	8.1	G80B	HN	F3	8	40
G67A	HN	F13	6.5	10.1	G80B	HN	F13	8	40
G67A	HN	F8	6.5	10.1	G80B	HN	F18	8	40
I68A	HN	F8	5.3	12.3	G80B	HN	F8	8	40
I68A	HN	F13	5.3	12.3	D84B	HN	F3	8.2	40
I71A	HN	F8	7.8	11	D84B	HN	F13	8.2	40
S72A	HN	F3	7.9	40	D84B	HN	F18	8.2	40
S72A	HN	F13	7.9	40	D84B	HN	F8	8.2	40
S72A	HN	F18	7.9	40	L85B	HN	F3	8.2	40
S72A	HN	F8	7.9	40	L85B	HN	F13	8.2	40
S75A	HN	F3	7.8	40	L85B	HN	F18	8.2	40
S75A	HN	F13	7.8	40	L85B	HN	F8	8.2	40
S75A	HN	F18	7.8	40	G97B	HN	F3	8.7	40
S75A	HN	F8	7.8	40	G97B	HN	F13	8.7	40
W76A	HN	F3	8.6	40	G97B	HN	F18	8.7	40
W76A	HN	F13	8.6	40	G97B	HN	F8	8.7	40
W76A	HN	F18	8.6	40	L104B	HN	F3	7.9	40
W76A	HN	F8	8.6	40	L104B	HN	F13	7.9	40
G80A	HN	F3	8.7	40	L104B	HN	F18	7.9	40
G80A	HN	F13	8.7	40	L104B	HN	F8	7.9	40
G80A	HN	F18	8.7	40	W63B	HE1	F13	3.3	6.7
G80A	HN	F8	8.7	40
R82A	HN	F3	8.5	40
R82A	HN	F13	8.5	40
R82A	HN	F18	8.5	40
R82A	HN	F8	8.5	40
D84A	HN	F3	8.6	40
D84A	HN	F13	8.6	40
D84A	HN	F18	8.6	40
D84A	HN	F8	8.6	40
G90A	HN	F3	9	40
G90A	HN	F13	9	40
G90A	HN	F18	9	40
G90A	HN	F8	9	40
G97A	HN	F3	8.7	40
G97A	HN	F13	8.7	40
G97A	HN	F18	8.7	40
G97A	HN	F8	8.7	40
L103A	HN	F3	8.6	40
L103A	HN	F13	8.6	40
L103A	HN	F18	8.6	40
L103A	HN	F8	8.6	40
L104A	HN	F3	9.1	40
L104A	HN	F13	9.1	40
L104A	HN	F18	9.1	40
L104A	HN	F8	9.1	40
W63A	HE1	F13	3.8	6.4

## Sheet: Dataset 4 - Expt conditions
Supplementary Dataset 4. Detailed parameters for the solid-state NMR experiments for resonance assignment and distance measurements of F4-TPP+ bound EmrE in DMPC bilayers.
Sample	Experiment	NMR Parameters	Expt. Time
CN-labeled S64V-EmrE,	1D 13C CP Variable Temp	B0 = 14.1 T; 1.9 mm HFX; Teff = 245 K (Tset = 245 K); νMAS = 14.5 kHz; ns = 1024, τrd = 1.5 s; τCP-HC = 1.0 ms; ν1H-CP,HC = 77.0 kHz; ν13C-CP,HC = 62.5 kHz; τdwell = 10.0 μs; τacq = 25.0 ms; ν1H-DD, acq = 83.3 kHz	25 min
P : L : D = 1 : 25 : 0.5	(245 K)
	1D 13C CP Variable Temp	B0 = 14.1 T; 1.9 mm HFX; Teff = 265 K (Tset = 265 K); νMAS = 14.5 kHz; ns = 1024, τrd = 1.5 s; τCP-HC = 1.0 ms; ν1H-CP,HC = 77.0 kHz; ν13C-CP,HC = 62.5 kHz; τdwell = 10.0 μs; τacq = 25.0 ms; ν1H-DD, acq = 83.3 kHz	25 min
	(265 K)
	1D 13C CP Variable Temp	B0 = 14.1 T; 1.9 mm HFX; Teff = 275 K (Tset = 275 K); νMAS = 14.5 kHz; ns = 1024, τrd = 1.5 s; τCP-HC = 1.0 ms; ν1H-CP,HC = 77.0 kHz; ν13C-CP,HC = 62.5 kHz; τdwell = 10.0 μs; τacq = 25.0 ms; ν1H-DD, acq = 83.3 kHz	25 min
	(275 K)
	1D 13C CP Variable Temp	B0 = 14.1 T; 1.9 mm HFX; Teff = 285 K (Tset = 285 K); νMAS = 14.5 kHz; ns = 1024, τrd = 1.5 s; τCP-HC = 1.0 ms; ν1H-CP,HC = 77.0 kHz; ν13C-CP,HC = 62.5 kHz; τdwell = 10.0 μs; τacq = 25.0 ms; ν1H-DD, acq = 83.3 kHz	25 min
	(285 K)
	1D 13C CP Variable Temp	B0 = 14.1 T; 1.9 mm HFX; Teff = 308 K (Tset = 308 K); νMAS = 14.5 kHz; ns = 4096, τrd = 1.5 s; τCP-HC = 1.0 ms; ν1H-CP,HC = 77.0 kHz; ν13C-CP,HC = 62.5 kHz; τdwell = 10.0 μs; τacq = 25.0 ms; ν1H-DD, acq = 83.3 kHz	1.7 hr
	(308 K)
	2D CC CORD Low T	B0 = 14.1 T; 1.9 mm HFX; Teff = 273 K (Tset = 273 K); νMAS = 14.5 kHz; ns = 64; τrd = 1.8 s; τCP-HC = 1.0 ms; ν1H-CP,HC = 77.0 kHz; ν13C-CP,HC = 62.5 kHz; t1,max = 8.35 ms; t1,inc = 33.4 μs; ν1H-DD, t1evol = 83.3 kHz; τCORD = 66 ms; τdwell = 10.0 μs; τacq = 15.00 ms; ν1H-DD,acq = 83.3 kHz	16 hr
	2D CC CORD High T	B0 = 14.1 T; 1.9 mm HFX; Teff = 308 K (Tset = 308 K); νMAS = 14.5 kHz; ns = 128; τrd = 1.8 s; τCP-HC = 1.0 ms; ν1H-CP,HC = 77.0 kHz; ν13C-CP,HC = 62.5 kHz; t1,max = 8.35 ms; t1,inc = 33.4 μs; ν1H-DD, t1evol = 83.3 kHz; τCORD = 66 ms; τdwell = 10.0 μs; τacq = 15.00 ms; ν1H-DD,acq = 83.3 kHz	32 hr
	1D 19F DP	B0 = 14.1 T; 1.9 mm HFX; Teff = 285 K (Tset = 260 K); νMAS = 38 kHz; ns = 10240; τrd = 2.0 s; τdwell = 3.0 μs; τacq = 9.2 ms; ν1H-DD,acq = 10 kHz	6 hr
	(Fast MAS, Short R.D.)
	1D 19F DP	B0 = 14.1 T; 1.9 mm HFX; Teff = 285 K (Tset = 260 K); νMAS = 38 kHz; ns = 7168; τrd = 8.0 s; τdwell = 2.5 μs; τacq = 7.68 ms; ν1H-DD,acq = 10 kHz	16 hr
	(Fast MAS, Long R.D.)
	1D 19F DP	B0 = 14.1 T; 1.9 mm HFX; Teff = 245 K (Tset = 245 K); νMAS = 10.5 kHz; ns = 4096; τrd = 2.5 s; τdwell = 3.0 μs; τacq = 9.2 ms; ν1H-DD,acq = 71.4 kHz	2.8 hr
	(Slow MAS, Low T)
	1D 19F DP	B0 = 14.1 T; 1.9 mm HFX; Teff = 245 K (Tset = 245 K); νMAS = 10.5 kHz; ns = 24,576; τrd = 2.5 s; τdwell = 3.0 μs; τacq = 9.2 ms; ν1H-DD,acq = 71.4 kHz	17.1 hr
	(Slow MAS, Intermediate T)
	1D 19F DP	B0 = 14.1 T; 1.9 mm HFX; Teff = 245 K (Tset = 245 K); νMAS = 10.5 kHz; ns = 2048; τrd = 2.5 s; τdwell = 3.0 μs; τacq = 9.2 ms; ν1H-DD,acq = 71.4 kHz	1.5 hr
	(Slow MAS, High T)
	1D 13C-19F Double-Quantum CP	B0 = 14.1 T; 1.9 mm HFX; Teff = 285 K (Tset = 260 K); νMAS = 35 kHz; ns = 40960, τrd = 2.0 s; τCP-HC = 1.0 ms; ν1H-CP,HC = 97.5 kHz; ν13C-CP,HC = 62.5 kHz; τDCP-CF = 3.0 ms; ν13C-DCP = 25.0 kHz; ν19F-DCP = 10.0 kHz; ν1H-DD,DCP = 115.5 kHz; τdwell = 3.0 μs; τacq = 25.0 ms; ν1H-DD, acq = 83.3 kHz	23 hr
	2D 19F-19F correlation	B0 = 14.1 T; 1.9 mm HFX; Teff = 265 K (Tset = 245 K); νMAS = 38 kHz; ns = 176; τrd = 1.9 s; t1,max = 3.33 ms; t1,inc = 41.66 μs; ν1H-DD, t1evol = 10 kHz; τdwell = 2.5 μs; τacq = 9.2 ms; ν1H-DD,acq = 10 kHz;	15 hr
	(Low T)	mix = 10 ms
	2D 19F-19F correlation	B0 = 14.1 T; 1.9 mm HFX; Teff = 265 K (Tset = 245 K); νMAS = 38 kHz; ns = 256; τrd = 2.0 s; t1,max = 2.08 ms; t1,inc = 41.66 μs; ν1H-DD, t1evol = 10 kHz; τdwell = 2.5 μs; τacq = 5.12 ms; ν1H-DD,acq = 10 kHz;	14.5 hr
	(Low T)	mix = 75 ms
	2D 19F-19F correlation	B0 = 14.1 T; 1.9 mm HFX; Teff = 265 K (Tset = 245 K); νMAS = 38 kHz; ns = 256; τrd = 2.0 s; t1,max = 2.08 ms; t1,inc = 41.66 μs; ν1H-DD, t1evol = 10 kHz; τdwell = 2.5 μs; τacq = 5.12 ms; ν1H-DD,acq = 10 kHz; tmix = 100 ms	14.5 hr
	(Low T)
	2D 19F-19F correlation	B0 = 14.1 T; 1.9 mm HFX; Teff = 285 K (Tset = 268 K); νMAS = 38 kHz; ns = 256; τrd = 2.0 s; t1,max = 2.08 ms; t1,inc = 41.66 μs; ν1H-DD, t1evol = 10 kHz; τdwell = 2.5 μs; τacq = 5.12 ms; ν1H-DD,acq = 10 kHz; tmix = 1.0 ms	14.5 hr
	(Intermediate T)
	2D 19F-19F correlation	B0 = 14.1 T; 1.9 mm HFX; Teff = 285 K (Tset = 268 K); νMAS = 38 kHz; ns = 160; τrd = 2.0 s; t1,max = 2.08 ms; t1,inc = 41.66 μs; ν1H-DD, t1evol = 10 kHz; τdwell = 2.5 μs; τacq = 5.12 ms; ν1H-DD,acq = 10 kHz; tmix = 5.0 ms	9 hr
	(Intermediate T)
	2D 19F-19F correlation, (Intermediate T)	B0 = 14.1 T; 1.9 mm HFX; Teff = 285 K (Tset = 268 K); νMAS = 38 kHz; ns = 128; τrd = 2.0 s; t1,max = 2.08 ms; t1,inc = 41.66 μs; ν1H-DD, t1evol = 10 kHz; τdwell = 2.5 μs; τacq = 5.12 ms; ν1H-DD,acq = 10 kHz; tmix = 10.0 ms	7 hr
	2D 19F-19F correlation, (Intermediate T)	B0 = 14.1 T; 1.9 mm HFX; Teff = 285 K (Tset = 268 K); νMAS = 38 kHz; ns = 256; τrd = 2.0 s; t1,max = 2.08 ms; t1,inc = 41.66 μs; ν1H-DD, t1evol = 10 kHz; τdwell = 2.5 μs; τacq = 5.12 ms; ν1H-DD,acq = 10 kHz; tmix = 20.0, 40.0, 75.0, 100.0 ms	14.5 hr * 4 = 58 hr
	1D 13C-19F REDOR, S0 and S pair, [Ntr Mixing]	B0 = 14.1 T; 1.9 mm HFX; Teff = 285 K (Tset = 270 K); νMAS = 26 kHz; τrd = 1.8 s; τCP-HC = 1.0 ms; ν1H-CP,HC = 96.2 kHz; ν13C-CP,HC = 70.2 kHz; ν19F,pulse = 83.3 kHz; ν1H-DD, REDOR = 120 kHz; τdwell = 10.0 μs; τacq = 25.0 ms; ν1H-DD, acq = 85.8 kHz; Nr,REDOR = [24, 52, 78, 118]; ns (ea.) = [21k, 14k, 24k, 32k]; total ns sum (ea.) = 91 k	46 hr * 2 = 92 hr
CDN-labeled S64V-EmrE, P : L : D = 1 : 25 : 0.5	2D hNH	B0 = 14.1 T; 1.3 mm HCN; Teff = 285 K (Tset = 253 K); νMAS = 55 kHz; ns = 32; τrd = 1.5 s; τCP-HN = 1.0 ms; ν1H-CP,HN = 93.5 kHz; ν15N-CP,HN = 38.5 kHz; t1,max = 36 ms; t1,inc = 300.0 μs; ν1H-DD,t1evol = 10 kHz; τsolsup = 200 ms; ν1H-solsup = 15 kHz; τCP-NH = 0.8 ms; ν1H-CP,NH = 93.5 kHz; ν15N-CP,NH = 38.5 kHz; τdwell = 10.0 μs; τacq = 20.48; ν15N-DD,acq = 10 kHz; ν13C-DD,acq = 10 kHz	3.2 hr
	3D hCANH	B0 = 14.1 T; 1.3 mm HCN; Teff = 285 K (Tset = 253 K); νMAS = 55 kHz; ns = 32; τrd = 1.7 s; τCP-HC = 1.8 ms; ν1H-CP,HC = 90.0 kHz; ν13C-CP,HC = 35 kHz; t1,max = 4.0 ms; t1,inc = 160.0 μs; ν1H-DD, t1evol = 10 kHz; τDCP-CN = 7.0 ms; ν13C-DCP = 30.0 kHz; ν15N-DCP = 25.0 kHz; ν1H-DD,DCP = 10 kHz; t2,max = 10.5 ms; t2,inc = 300 μs; ν1H-DD, t2evol = 10 kHz; τsolsup = 150 ms; ν1H-solsup = 15 kHz; τCP-NH …	53 hr
	3D hCO(CA)NH	B0 = 16.45 T; 1.3 mm HCN; Teff = 280 K (Tset = 268 K); νMAS = 55 kHz; ns = 16; τrd = 1.4 s; τCP-HC = 2.0 ms; ν1H-CP,HC = 93.5 kHz; ν13C-CP,HC = 38.5 kHz; t1,max = 4.90 ms; t1,inc = 140.0 μs; ν1H-DD, t1evol = 10 kHz; τDREAM = 4.0 ms; τDCP-CN = 7.0 ms; ν13C-DCP = 35.0 kHz; ν15N-DCP = 20.0 kHz; ν1H-DD,DCP = 10 kHz; t2,max = 10.4 ms; t2,inc = 260.0 μs; ν1H-DD, t2evol = 10 kHz; τsolsup = 100 ms; ν1H-s…	35 hr
	3D hCONH	B0 = 14.1 T; 1.3 mm HCN; Teff = 285 K (Tset = 253 K); νMAS = 55 kHz; ns = 40; τrd = 1.5 s; τCP-HC = 2.0 ms; ν1H-CP,HC = 90.0 kHz; ν13C-CP,HC = 35 kHz; t1,max = 4.0 ms; t1,inc = 250.0 μs; ν1H-DD, t1evol = 10 kHz; τDCP-CN = 7.0 ms; ν13C-DCP = 30.0 kHz; ν15N-DCP = 25.0 kHz; ν1H-DD,DCP = 10 kHz; t2,max = 10.5 ms; t2,inc = 300.0 μs; ν1H-DD, t2evol = 10 kHz; τsolsup = 150 ms; ν1H-solsup = 15 kHz; τCP-N…	37.5 hr
	3D hCA(CO)NH	B0 = 16.45 T; 1.3 mm HCN; Teff = 280 K (Tset = 268 K); νMAS = 55 kHz; ns = 32; τrd = 1.4 s; τCP-HC = 2.0 ms; ν1H-CP,HC = 93.5 kHz; ν13C-CP,HC = 38.5 kHz; t1,max = 3.57 ms; t1,inc = 142.86 μs; ν1H-DD, t1evol = 10 kHz; τDREAM = 4.0 ms; τDCP-CN = 7.0 ms; ν13C-DCP = 35.0 kHz; ν15N-DCP = 20.0 kHz; ν1H-DD,DCP = 10 kHz; t2,max = 9.86 ms; t2,inc = 281.83 μs; ν1H-DD, t2evol = 10 kHz; τsolsup = 100 ms; ν1H…	44 hr
	2D H-N HN-F 1.68 ms REDOR, S0 and S pair	B0 = 14.1 T; 1.9 mm HFX; Teff = 280 K (Tset = 260 K); νMAS = 38 kHz; ns = 128 (ea.); τrd = 2.0 s; τCP-HN = 1.0 ms; ν1H-CP,HN = 88.0 kHz; ν15N-CP,HN = 50.0 kHz; t1,max = 30 ms; t1,inc = 200.0 μs; ν1H-DD, t1evol = 10 kHz; τsolsup = 200 ms; ν1H-solsup = 15 kHz; τCP-HN = 0.6 ms; ν1H-CP,NH = 88.0 kHz; ν15N-CP,HN = 50.0 kHz; Nr,REDOR = 64; ν19F,pulse = 83.3 kHz; ν15N-DD, REDOR = 10 kHz; τdwell = 15.0 …	21.5 hr * 2 = 43 hr
	2D H-N HN-F 2.53 ms REDOR, S0 and S pair	B0 = 14.1 T; 1.9 mm HFX; Teff = 280 K (Tset = 260 K); νMAS = 38 kHz; ns = 96 (ea.); τrd = 2.0 s; τCP-HN = 1.0 ms; ν1H-CP,HN = 88.0 kHz; ν15N-CP,HN = 50.0 kHz; t1,max = 30 ms; t1,inc = 200.0 μs; ν1H-DD, t1evol = 10 kHz; τsolsup = 200 ms; ν1H-solsup = 15 kHz; τCP-HN = 0.6 ms; ν1H-CP,NH = 88.0 kHz; ν15N-CP,HN = 50.0 kHz; Nr,REDOR = 96; ν19F,pulse = 83.3 kHz; ν15N-DD, REDOR = 10 kHz; τdwell = 15.0 μ…	10.7 hr * 2 = 21.4 hr
	2D H-N HN-F 3.78 ms REDOR, S0 and S pair	B0 = 14.1 T; 1.9 mm HFX; Teff = 280 K (Tset = 260 K); νMAS = 38 kHz; ns = 128 (ea.); τrd = 2.0 s; τCP-HN = 1.0 ms; ν1H-CP,HN = 88.0 kHz; ν15N-CP,HN = 50.0 kHz; t1,max = 30 ms; t1,inc = 200.0 μs; ν1H-DD, t1evol = 10 kHz; τsolsup = 200 ms; ν1H-solsup = 15 kHz; τCP-HN = 0.6 ms; ν1H-CP,NH = 88.0 kHz; ν15N-CP,HN = 50.0 kHz; Nr,REDOR = 144; ν19F,pulse = 83.3 kHz; ν15N-DD, REDOR = 10 kHz; τdwell = 15.0…	21.5 hr * 2 = 43 hr
CN-labeled S64V-EmrE, P : L : D = 1 : 50 : 0.5	3D NCACX	B0 = 18.8 T; 3.2 mm HCN (BlackFox); Teff = 285 K (Tset = 255 K); νMAS = 14 kHz; ns = 80; τrd = 1.9 s; τCP-HN = 0.85 ms; ν1H-CP,HN = 46 kHz; ν15N-CP,HN = 32 kHz; t1,max = 4.7 ms; t1,inc = 111.11 μs; ν1H-DD, t1evol = 83.3 kHz; τDCP-CN = 4.25 ms; ν13C-DCP = 23.8 kHz; ν15N-DCP = 37.8 kHz; ν1H-DD,DCP = 90 kHz; t2,max = 6.57 ms; t2,inc = 285.71 μs; ν1H-DD, t2evol = 83.3 kHz; τCORD = 55 ms; τdwell = 6.0…	168 hr
			(~7 days)
	2D CC CORD	B0 = 18.8 T; 3.2 mm HCN (BlackFox); Teff = 285 K (Tset = 255 K); νMAS = 14 kHz; ns = 64; τrd = 1.8 s; τCP-HC = 0.75 ms; ν1H-CP,HC = 64.0 kHz; ν13C-CP,HC = 50.0 kHz; t1,max = 8.3 ms; t1,inc = 23.81 μs; ν1H-DD, t1evol = 83.3 kHz; τCORD = 55 ms; τdwell = 6.0 μs; τacq = 15.36 ms; ν1H-DD,acq = 83.3 kHz	23 hr
	1D 19F DP	B0 = 14.1 T; 1.9 mm HFX; Teff = 280 K (Tset = 260 K); νMAS = 35 kHz; ns = 28,672; τrd = 2.0 s; τdwell = 3.0 μs; τacq = 9.2 ms; ν1H-DD,acq = 10 kHz	16 hr
	Fast MAS
Symbols:	B0 = magnetic field; NMR probe (rotor diameter, channels); Teff = effective sample temperature; Tset = thermocouple-reported bearing gas temperature;
	νMAS = MAS frequency; ns = number of scans (transients) per free induction decay (FID);
	τrd = recycle delay between scans; t1,max = maximum t1 (indirect dimension 1) evolution time; t1,inc = increment for t1 (indirect dimension 1) evolution time;
	t2,max = maximum t2 (indirect dimension 2) evolution time; t2,inc = increment for t2 (indirect dimension 2) evolution time; τdwell = dwell time during direct FID acquisition;
	τacq = maximum acquisition time during direct FID detection; τCP-XY = cross polarization (CP) contact time during CP from channel X to channel Y;
	νnuc-CP,XY = radiofrequency field strength for CP spin lock on nuc (nuc = 1H, 13C, 15N, or 19F) during CP from X to Y; ν1H-DD,
	t1evol = 1H dipolar decoupling field strength during t1 evolution; ν1H-DD, t2evol = 1H dipolar decoupling field strength during t2 evolution;
	νnuc-DD, acq = dipolar decoupling field strength during FID acquisition on channel nuc;
	τDCP-XY = CP contact time during heteronuclear (specific / double) CP from channel X to channel Y;
	νnuc-DCP = radiofrequency spin lock field strength on nuc during heteronuclear CP; ν1H-DD,DCP = 1H dipolar decoupling field strength during heteronuclear CP;
	τDREAM = spin lock contact time during homonuclear coherence transfer with the DREAM condition; τsolsup = solvent suppression mixing time during MISSISIPPI period;
	ν1H-solsup = radiofrequency field strength during solvent suppression; NNr,REDOR = number of rotor periods of REDOR recoupling;
	ν19F,pulse = fluorine pulse field strength during REDOR recoupling; ν15N-DD, REDOR = 15N dipolar decoupling field strength during REDOR recoupling;
	τCORD = homonuclear spin diffusion mixing time under CORD heteronuclear recoupling condition.
